# Supplementary material for: Rab35 governs apicobasal polarity through regulation of actin dynamics during sprouting angiogenesis
Source: Nat Commun. 2022 Sep 8;13:5276. doi: 10.1038/s41467-022-32853-5 (PMC9458672; doi:10.1038/s41467-022-32853-5)
Supplement: Supplementary file 18 — Source Data [file 41467_2022_32853_MOESM18_ESM.xlsx]

## Sheet: FIGURE_1
NON-LUMENIZED SPROUTS/BEAD			SPROUTS/BEAD			SPROUT LENGTH				MOSAIC NON-LUMENIZED SPROUTS/BEAD					MOSAIC SPROUTS/BEAD			MOSAIC SPROUT LENGTH
Scram	Rab35		Scram	Rab35		Scram	Rab35		n=1	Scram		Rab35			Scram	Rab35		Scram	Rab35
20	50		3	4		200.577	91.7966			Oppossing	Not-opposing	Oppossing	Not-opposing		7	4		217.106	216.968
20	66.6667		4	3		169.608	50.6356		Lumenized	6	6	3	7		7	5		216.147	151.347
50	50		4	0		243.893	73.3933		Non-lumenized	1	1	6	3		6	4		261.301	143.148
25	25		4	1		245.794	142.67		Total Sprouts	7	7	9	10		4	3		114.837	213.076
60	33.3333		4	3		259.707	178.538		Percent Non-Lumenized	14.2857	14.2857	66.6667	30		5	3		187.534	142.59
16.6667	66.6667		4	2		307.901	170.28		n=2	Scram		Rab35			7	6		265.658	126.043
0	0		4	3		230.085	111.793			Oppossing	Not-opposing	Oppossing	Not-opposing		7	4		104.526	218.111
25	50		5	2		191.249	213.112		Lumenized	8	6	2	6		7	4		222.883	144.34
33.3333	75		3	1		173.558	205.514		Non-lumenized	2	1	5	2		7	5		275.74	220.093
25	40		4	5		252.309	97.386		Total Sprouts	10	7	7	8		7	7		227.106	239.566
0	33.3333		5	3		256.79	127.164		Percent Non-Lumenized	20	14.2857	71.4286	25		7	6		266.653	267.842
40	25		5	2		127.548	114.733		n=3	Scram		Rab35			7	7		97.0665	269.987
20	80		4	2		69.9232	137.981			Oppossing	Not-opposing	Oppossing	Not-opposing		7	7		171.516	210.511
40	33.3333		5	1		236.533	157.758		Lumenized	5	7	2	4		7	6		201.869	185.337
50	25		4	4		267.088	105.763		Non-lumenized	1	2	5	2		4	4		193.944	204.626
25	40		3	3		99.2702	129.887		Total Sprouts	6	9	7	6		5	4		253.436	205.835
0	25		4	4		261.689	196.818		Percent Non-Lumenized	16.6667	22.2222	71.4286	33.3333		5	4		179.571	173.898
0	0		4	1		62.5031	148.564								4	6		262.125	222.345
25	20		4	2		228.456	264.292		TOTAL SPROUTS=	23	23	23	24		5	4		200.801
25	25		4	0		182.162	184.363								5	4		237.412
0	25		3	1		242.025			* do to the mosaic nature, individual sprouts were quantified in 3 separate experiments.						4	6		246.186
33.3333	75		4	3		263.485									3	7		253.741
25	50		5	4		244.833									5	5		265.641
20	50		4	2		225.417									6	4		193.536
0	0		4	2		215.353									7	6		170.96
25	0		4	3		259.987									7	5		180.89
25	25		5	3		243.363									5	4
0	25		3	2		221.522									7	3
14.2857	0		4	2		170.612									7	3
0	33.3333		5	3		178.023									6	6
25	66.6667		4	0		268.742									4	4
0	33.3333		3	2		256.165									3	7
50	33.3333		3	2		179.999									6
0	40		3	4		234.214									7
25	50		3			218.009									7
0	100		4			230.841
0	60		4			244.325
33.3333	20		6			274.98
0	50		4			267.581
25	66.6667		4
20	66.6667		4
40	66.6667		5
20	75		3
0	33.3333		4
25	75
0	66.6667
50	60
33.3333	50
0	60
0
0
25
0
0
50
Rab35 KO
	Scram	Rab35KO
Rab35 probe	36635	12854
	40421	10425
	41129	12394
A-TUB probe	50377	61685
	39137	42144
	39869	40104
			Percent Difference	Percent KD
Ratio of A-TUB to Rab35	0.727217	0.208381	0.286546	0.713454
	1.03281	0.247366	0.239508	0.760492
	1.0316	0.309046	0.299579	0.700421
			Average KD	0.724789

## Sheet: FIGURE_2
RAB35 WILD-TYPE			RAB35 CONSTITUTIVELY-ACTIVE			RAB35 DOMINANT-NEGATIVE
Cytosolic	4		Cytosolic	0		Cytosolic	38
Apical PM	43		Apical PM	35		Apical PM	11
Basal PM	0		Basal PM	0		Basal PM	0
Equal PM	9		Equal PM	14		Equal PM	2
SCRAM			SCRAM + GFP-RAB35 WILD-TYPE			SCRAM + GFP-RAB35 CONSTITUTIVELY-ACTIVE			SCRAM + GFP-RAB35 DOMINANT-NEGATIVE			RAB35 SI			RAB35 SI + GFP-RAB35 WILD-TYPE			RAB35 SI + GFP-RAB35 CONSTITUTIVELY-ACTIVE			RAB35 SI + GFP-RAB35 DOMINANT-NEGATIVE
LUMENIZED	37		LUMENIZED	89		LUMENIZED	32		LUMENIZED	31		LUMENIZED	36		LUMENIZED	84		LUMENIZED	37		LUMENIZED	10
NON-LUMENIZED	14		NON-LUMENIZED	64		NON-LUMENIZED	23		NON-LUMENIZED	60		NON-LUMENIZED	55		NON-LUMENIZED	40		NON-LUMENIZED	23		NON-LUMENIZED	32

## Sheet: FIGURE_3
Non-Lumenized Sprouts/ Bead (%)								Sprouts/Bead									Sprout Length (um)
Scram	Rab35 si	ACAP2 si	OCRL si	MICAL-L1 si	NP-G2-044	MICAL-1 si		Scram	Rab35 si	ACAP2 si	OCRL si	MICAL-L1 si	NP-G2-044	MICAL-1 si			Scram	Rab35 si	ACAP2 si	OCRL si	MICAL-L1 si	NP-G2-044	MICAL-1 si
25	40	100	100	33.3333	50	80		5	4	3	5	3	6	5			243.363	91.7966	222.915	275.116	259.326	231.546	273.222
40	66.6667	33.3333	50	25	100	66.6667		5	3	3	4	4	7	6			221.522	50.6356	209.873	179.896	190.295	229.356	201.246
0	50	33.3333	100	50	40	40		4	4	3	5	4	5	5			170.612	73.3933	171.671	165.216	272.344	220.28	260.363
33.3333	75	33.3333	100	50	100	50		4	4	3	4	4	4	4			178.023	142.67	251.505	182.539	204.821	214.96	236.129
20	60	0	85.7143	0	75	60		5	3	3	7	4	4	5			268.742	178.538	151.057	130.228	277.888	161.166	269.79
40	66.6667	50	83.3333	25	80	66.6667		6	3	4	6	4	5	6			256.165	170.28	226.914	133.783	195.937	222.015	190.357
0	50	33.3333	100	60	60	20		4	4	3	5	5	5	5			179.999	111.793	199.916	183.387	193.495	251.411	197.31
25	50	50	71.4286	60	50	40		4	4	4	7	5	4	5			234.214	213.112	236.955	162.223	211.88	214.453	195.114
40	60	40	83.3333	75	33.3333	60		6	4	5	6	4	6	5			218.009	205.514	239.105	185.982	214.595	248.517	197.982
40	60	50	66.6667	33.3333	25	50		4	5	4	6	3	4	6			230.841	97.386	267.327	264.403	228.634	265.307	273.222
0	40	0	100	60	83.3333	80		3	3	5	4	5	6	5			244.325	127.164	234.089	170.948	147.889	210.222	201.246
28.5714	33.3333	50	66.6667	33.3333	40	100		5	4	4	6	3	5	5			274.98	114.733	188.707	148.407	241.065	198.461	260.363
0	66.6667	25	100	50	71.4286	16.6667		5	5	4	5	4	7	6			267.581	137.981	173.77	209.736	213.44	182.757	236.129
0	60	25	83.3333	75	83.3333	80		5	3	4	6	4	6	5			231.004	157.758	270.382	234.728	167.173	239.166	269.79
0	50	66.6667	71.4286	50	50	33.3333		6	4	3	7	4	4	6			170.099	105.763	207.228	171.285	233.713	251.302	190.357
0	50	100	40	0	50	71.4286		4	5	3	5	3	6				111.561	129.887	213.466	135.616	195.548	202.68	197.31
0	25	66.6667	100	25	60	66.6667		4	4	6	5	4	5	6			221.26	196.818	267.157	161.243	243.896	201.728	195.114
0	75	75	71.4286	50	0	71.4286		4	4	4	7	4	4				178.791	148.564	219.707	150.043	155.132	225.769	197.982
20	75	25	85.7143	60	60	100		4	5	4	7	5	5	5			156.77	264.292	256.311	145.255	261.952	208.207	148.367
42.8571	60	50	100	0	50	100		4	4	4	7	4	4	5			259.582	184.363	236.429	119.511	192.54	202.993	132.147
0	100	33.3333	83.3333	25	75	50		3	4	3	6	4	4	4			146.488	116.749	254.424	138.664	165.308	168.691	151.598
40	40	40	66.6667	60	75	40		3	4	5	6	5	4	5			291.594	83.0497	196.242	198.409	155.278	239.704	214.975
50	25	0	50	0	100	50		4	4	3	6	3	4	4			225.228	96.161	248.693	185.098	190.161	174.223	149.561
40	25	80	57.1429	25	40	60		5	4	5	7	4	5	5			157.581	114.128	254.168	166.482	209.609	285.117	173.028
20	75	50	57.1429	0	50	60		3	4	6	7	3	4	5			119.049	224.777	161.898	165.951	170.381	197.325	171.23
25	50	25	42.8571	25	75	50		4	4	4	7	4	4	4			188.191	126.97	163.965	154.702	203.411	210.422	200.952
80	50	80	60	20	20	50		4	4	5	5	5	5	4			210.225	70.1675	162.223	160.344	255.344	237.173	175.887
75	25	25	33.3333	25	40	40		4	4	4	6	4	5	5			216.696	87.1396	197.68	196.264	171.464	166.02	181.894
40	25	50	71.4286	0	50	33.3333		7	3	4	7	4	6	6			211.665	156.855	165.12	149.374	216.002	228.662	178.083
40	33.3333	50	40	20	20	66.6667		6	3	6	5	5	5	6			223.182	183.909	178.261	155.32	158.303	235.755	132.179
25	66.6667	71.4286	25	0	50	60		4	3	7	4	3	6	5			186.97	104.901	209.467	161.066	155.463	173.974	260.752
0	33.3333	50	20	0	33.3333	50		4	3	6	5	5	6	4			253.63		194.312	193.23	283.503	227.918	149.961
60	33.3333	50	33.3333	40	50	20		4	3	4	6	5	6	5			217.765		143.163	147.516	219.844	110.309	170.672
16.6667	40	80	25	60	75	75		5	5	5	4	5	4	4			150.228		242.436	248.77	235.403		250.586
33.3333	50	50	80	25	40	40		4	6	4	5	4	5	5			275.418		246.844	205.026	263.876		256.73
33.3333	100	40	50	20	60	60		5	3	6	4	5	5	5			160.522		222.488	168.006	244.023		218.196
28.5714	60	57.1429	33.3333	16.6667		50		6	5	5	5	4		6			217.884		320.656	143.855	277.477		118.964
40	20	33.3333	50	20				3	5	6	5	5					250.431		143.537	213.79	252.1
0	50	40	50	40				4	4	6	5	6					209.521		294.813	260.029	223.428
75	66.6667	66.6667	50	40				4	3	5	6	5					242.914		171.455	139.593
50	66.6667	25	60	20				4		6	6	6					262.899		159.694	200.58
40	66.6667	100	66.6667	20				5		6	4	5							125.082	148.352
25	75	66.6667	33.3333	50				5		5	5	5							215.155	225.252
50	33.3333	71.4286	80	40				6		5	5	6							265.297	196.093
33.3333	75	75	100	50				6		5	5	5							200.575	197.664
25	66.6667	50	50	20				5		6	4	5							259.002	199.453
42.8571	60	71.4286	60	50				5		4	5	7							259.125	282.826
60	66.6667	50	20	40				4		6	5	6							250.408	183.746
33.3333	60	71.4286	40	20				5		5	5	6							290.646	171.013
0		50	50	50				5		6	6	6							211.383	140.317
75		66.6667	50	60				6		5	5	6							205.066	200.217
20		71.4286	75	80				5		4	5	5							207.221	141.368
20		75	60	28.5714				5		5	5	5							236.276	122.377
16.6667		75	80	33.3333				5		5	5	5								151.652
40		66.6667	60	50				6			6	4								265.889
20		60	50	66.6667				5			6	6								260.406
25		66.6667	60	50							6	5								210.653
40		50	80	20							5	4								313.061
40		60	80	40							5	4								195.536
33.3333		66.6667	66.6667	40																144.208
16.6667		50	80	50																212.96
60		40	60	66.6667																245.011
40		80	40	60																229.821
25		60	60	25																290.768
20		50	50	50
40		75	50
50		66.6667	50
40		60	60
40		33.3333	40
0		20
50		50
20		60
		40
ACAP2 KO						OCRL KO						MICAL-L1 KO						MICAL-1 KO
	Scram	ACAP2 KO					Scram	OCRL KO					Scram	MICAL-L1 KO					Scram	MICAL-1 KO
ACAP2 probe	93655	23617				OCRL probe	52551	16154				MICAL-L1 probe	128349	40673				MICAL-1 probe	88227	19841
	68214	26319					44343	14612					56989	23348					65218	32806
	171861	47188					32226	13883					110177	44232					72519	24181
																			61108	16308
GAPDH probe	39720	35738				GAPDH probe	31570	55517				GAPDH probe	41367	41644				GAPDH probe	64017	64633
	43263	44398					41150	73116					42071	38267					58367	71556
	53335	64149					41156	39290					47065	48486					55264	58841
		40																	59210	55918
			Percent Difference	Percent KD					Percent Difference	Percent KD					Percent Difference	Percent KD					Percent Difference	Percent KD
Ratio of GAPDH to ACAP2	2.35788	0.660837	0.280268	0.719732		Ratio of GAPDH to OCRL	1.66459	0.290974	0.174803	0.825197		Ratio of GAPDH to MICAL-L1	3.10269	0.976683	0.314786	0.685214		Ratio of GAPDH to MICAL-1	1.37818	0.306979	0.222742	0.777258
	1.57673	0.592797	0.375966	0.624034			1.07759	0.199847	0.185456	0.814544			1.35459	0.610134	0.450419	0.549581			1.11738	0.458466	0.410305	0.589695
	3.22229	0.7356	0.228285	0.771715			0.783021	0.353347	0.451261	0.548739			2.34095	0.912263	0.389697	0.610303			1.31223	0.410955	0.313173	0.686827
																			1.03206	0.291641	0.282583	0.717417
			Average KD	0.70516					Average KD	0.729493					Average KD	0.615032					Average KD	0.692799

## Sheet: FIGURE_4
PEARSONS CO-LOC QUANT (RAB35-WT)							PEARSONS CO-LOC QUANT (TOM20-RAB35)
Cytosolic	ACAP2	OCRL	MICAL-L1	Fascin	MICAL-1		Mito-Tracker	ACAP2	OCRL	MICAL-L1	Fascin	MICAL-1
0.33	0.48	0.13	0.32	0.41	0.28		0.77	0.42	0.19	0.19	0.5	0.51
0.23	0.85	0.13	0.15	0.37	0.45		0.82	0.72	0.51	0.12	0.52	0.45
0.64	0.54	0.39	0.15	0.53	0.14		0.68	0.75	0.48	0.36	0.49	0.39
0.22	0.5	0.22	0.22	0.5	0.51		0.61	0.64	0.43	0.11	0.51	0.54
0.42	0.8	0.25	0.4	0.4	0.28		0.58	0.79	0.37	0.19	0.52	0.52
0.19	0.49	0.11	0.21	0.43	0.29		0.69	0.82	0.43	0.17	0.28	0.43
0.2	0.44	0.29	0.27	0.25	0.28		0.89	0.65	0.37	0.15	0.27	0.53
0.45	0.49	0.22	0.18	0.53	0.48		0.77	0.47	0.74	0.18	0.23	0.49
0.11	0.73	0.23	0.17	0.59	0.44		0.75	0.61	0.43	0.27	0.35	0.54
0.2	0.52	0.24	0.38	0.4	0.2		0.65	0.75	0.34	0.18	0.31	0.53
0.51	0.48	0.16	0.25	0.56	0.34			0.71	0.23	0.12	0.32	0.43
0.42	0.8	0.19	0.27	0.23	0.42			0.75	0.66		0.36	0.5
0.43	0.85	0.19	0.22	0.35	0.41			0.92	0.24			0.43
0.3	0.66	0.37	0.14	0.19	0.12			0.85	0.26			0.48
0.49	0.86	0.42	0.16	0.29	0.43			0.86				0.46
0.28	0.81	0.48	0.13	0.16	0.2							0.55
	0.42		0.14		0.4							0.45
	0.44		0.34		0.25
			0.44		0.37

## Sheet: FIGURE_5
Non-lumenized Sprouts/ Bead (%)							Sprouts/Bead							Sprout Length (um)							Actin Aggregates/ Bead
Scram	Rab35	DENNd1a	DENNd1b	DENNd1c	All DENN		Scram	Rab35	DENNa	DENNb	DENNc	All DENNs		Scram	Rab35 si	DENNd1a	DENNd1b	DENNd1c	All DENNds		Scram	Rab35 si	DENNd1a	DENNd1b	DENNd1c
0	50	40	0	50	25		6	6	5	4	4	4		268.742	91.7966	229.741	202.474	132.147	162.101		28.5714	50	33.3333	33.3333	50
25	100	33.3333	25	75	75		4	3	3	4	4	4		256.165	50.6356	171.438	193.23	92.2668	103.574		28.5714	16.6667	16.6667	50	71.4286
25	60	33.3333	28.5714	75	50		5	5	3	7	4	4		179.999	73.3933	137.377	152.486	209.478	144.353		20	0	28.5714	50	20
20	20	57.1429	50	60	66.6667		4	5	7	6	5	3		234.214	142.67	197.922	219.736	153.365	263.5		25	33.3333	80	50	0
50	50	42.8571	50	40	40		5	4	7	4	5	5		218.009	178.538	116.27	240.925	191.629	144.638		16.6667	33.3333	0	14.2857	28.5714
40	66.6667	14.2857	25	75	50		5	3	7	4	4	4		230.841	170.28	184.541	187.439	100.512	202.434		0	60	16.6667	28.5714	33.3333
33.3333	66.6667	25	25	25	75		3	6	4	4	4	4		244.325	111.793	241.776	187.216	256.953	301.323		20	50	40	14.2857	33.3333
20	66.6667	33.3333	60	50	60		5	3	6	5	4	5		274.98	213.112	193.171	206.665	170.738	142.689		0	66.6667	14.2857	40	50
16.6667	75	40	33.3333	0	50		5	4	5	6	3	4		267.581	205.514	231.86	167.552	219.354	114.56		16.6667	25	28.5714	42.8571	50
50	33.3333	16.6667	60	20	50		6	3	6	5	5	6		231.004	97.386	186.305	164.96	156.933	171.914		42.8571	28.5714	14.2857	80	57.1429
25	75	33.3333	20	83.3333	33.3333		6	4	6	5	6	3		170.099	127.164	173.952	201.78	190.045	199.098		28.5714	40	33.3333	42.8571	42.8571
25	66.6667	0	25	50	83.3333		6	3	5	4	6	6		111.561	114.733	194.49	195.135	195.954	141.2		0	16.6667	20	40	50
20	60	25	25	50	66.6667		5	5	4	4	4	6		221.26	137.981	237.255	167.658	222.277	173.588		20	50	0	33.3333	40
20	50	33.3333	25	20	80		5	4	6	4	5	5		178.791	157.758	204.146	128.68	230.483	201.78		16.6667	20	14.2857	60	20
0	60	40	33.3333	40	50		4	5	5	6	5	6		156.77	105.763	215.867	177.617	272.521	129.282		0	33.3333	80	20	25
33.3333	40	42.8571	40	66.6667	100		6	5	7	5	6	4		259.582	129.887	214.642	273.116	171.652	246.778		20	50	14.2857	50	25
28.5714	66.6667	60	40	60	100		6	6	5	5	5	3		146.488	196.818	150.148	236.776	208.292	117.527		16.6667	50	0	33.3333	50
50	50	80	60	100	80		6	4	5	5	5	5		291.594	148.564	149.712	205.371	148.893	136.02		33.3333	80	20	40	50
40	75	20	40	80	100		5	4	5	5	5	3		225.228	264.292	267.653	244.488	190.571	137.155		20	50	0	20	40
28.5714	60	16.6667	20	75	80		7	5	6	5	4	5		157.581	184.363	157.955	261.012	166.012	158.644		0	33.3333	16.6667	0	66.6667
20	66.6667	50		50	50		7	3	4		6	4		119.049	116.749	195.195	314.347	193.625	142.44		20	42.8571	20	25	100
42.8571	50	40		50	33.3333		6	4	5		6	3		188.191	83.0497	213.843	257.017	246.55	163.418		16.6667	40	33.3333	40	60
50	50	50		80	50		5	4	4		5	4		210.225	96.161	132.463	255.563	193.307	88.4071		40	83.3333	33.3333	16.6667	50
50	60	40		60	25		4	5	5		5	4		216.696	114.128	154.004	266.185	160.435	155.524		0	42.8571	20	40	60
20	60	60		40	33.3333		5	5	5		5	3		211.665	224.777	175.859	238.638		122.456		33.3333	50	25	16.6667	60
40	40	25		80	25		5	5	4		5	4		223.182	126.97	168.097	188.335		94.4935		20	50	28.5714	40	16.6667
40	33.3333	25		60	60		5	3	4		5	5		186.97	70.1675	209.034	203.699				16.6667	71.4286	50	33.3333	50
16.6667	66.6667			100	100		5	3			6	3		253.63	87.1396	159.384	180.533				33.3333	100	14.2857	20	33.3333
14.2857	60			50	50		5	5			6	4		217.765	156.855	159.916	186.934				0	80	40	20	20
40	50						5	6						150.228	183.909	194.747	240.133				25	40	0	16.6667	42.8571
33.3333	50						6	4						275.418	104.901	159.635	267.461				14.2857	40	14.2857	20	33.3333
33.3333	25						6	4						160.522		166.18	134.599				16.6667	60	20	25	16.6667
14.2857	75						6	4						217.884								57.1429	60	14.2857	40
33.3333	75						5	4														100			50
28.5714	60						5	5																	40
14.2857	100						6	4
16.6667	40						6	5
	60							5

## Sheet: FIGURE_6
MITO-LAMA PEARSONS CO-LOC QUANT
Scram	DENNd1c si
0.56	0.73
0.79	0.56
0.88	0.68
0.7	0.72
0.54	0.6
0.61	0.37
0.68	0.49
0.74	0.24
0.65	0.63
0.53	0.67
0.77	0.24
	0.56
	0.63
	0.68
	0.59
	0.45
	0.53
	0.59

## Sheet: FIGURE_7
PROTRUSION VELOCITIES
SCRAM Cytosolic GFP	Rab35 WT	Rab35 CA	Rab35 DN	Rab35si Cytosolic GFP
0.0893833	0.075909	0.225271	0.194031	0.0773816
0.0895874	0.108545	0.195944	0.0480232	0.134493
0.116776	0.182373	0.146578	0.104881	0.0972135
0.165826	0.0655243	0.298137	0.166476	0.13591
0.189367	0.142587	0.12793	0.17429	0.220282
0.0936156	0.203523	0.20052	0.085829	0.160986
0.130188	0.112574	0.246187	0.0915659	0.222059
0.18848	0.241851	0.132587	0.0325733	0.174948
0.0648701	0.250932	0.142249	0.0994775	0.164913
0.128215	0.172337	0.147977	0.138923	0.0980094
0.189898	0.102396	0.25922	0.218393	0.179199
0.0732883	0.141006	0.279098	0.116721	0.180839
0.0835501	0.167166	0.21032	0.175118	0.186435
0.0637758	0.0575474	0.113799	0.0583484	0.0922828
0.104025	0.209611	0.24732	0.269146	0.0756136
0.210641	0.152828	0.113385	0.224068	0.105423
0.144326	0.127405	0.21529	0.106314	0.124769
0.116848	0.236315	0.0806174	0.113253	0.133065
0.0964127	0.287607	0.113412	0.16383
		0.113837	0.154242
		0.201511	0.158576
			0.170649
RETRACTION VELOCITIES
SCRAM - Cytosolic GFP	Rab35 WT	Rab35 CA	Rab35 DN	Rab35si Cytosolic GFP
-0.0565047	-0.0572009	-0.116418	-0.230023	-0.039441
-0.0621964	-0.0746351	-0.193002	-0.0639039	-0.0492474
-0.0977869	-0.112157	-0.101932	-0.125142	-0.142876
-0.185681	-0.0537641	-0.148283	-0.150376	-0.15071
-0.122054	-0.145113	-0.116806	-0.0950681	-0.236575
-0.034716	-0.106076	-0.144418	-0.0765578	-0.150949
-0.129396	-0.0738381	-0.163266	-0.056505	-0.140927
-0.134757	-0.179581	-0.138386	-0.0344867	-0.165765
-0.0587874	-0.0940366	-0.109887	-0.0924852	-0.110354
-0.0695625	-0.16959	-0.159118	-0.104945	-0.0294618
-0.162103	-0.0810032	-0.185359	-0.0762088	-0.116249
-0.0685848	-0.0919648	-0.183945	-0.145138	-0.118346
-0.0830193	-0.0951302	-0.170694	-0.12884	-0.212731
-0.0547027	-0.0388691	-0.0826901	-0.0833461	-0.0860508
-0.113868	-0.123405	-0.0987516	-0.233541	-0.0985995
-0.175603	-0.0788698	-0.123779	-0.151517	-0.0779836
-0.0957926	-0.0330281	-0.173667	-0.106021	-0.0870532
-0.0752419	-0.166469	-0.0630005	-0.0842046	-0.0746074
-0.0715402	-0.141631	-0.0599289	-0.217099
		-0.137868	-0.117685
		-0.205006	-0.112509
			-0.140146
G/F ACTIN RATIO (BIOCHEM)
Scram	Rab35 si
0.98913	1.21221
0.73235	1.30033
1.08581	1.37468
1.1213	1.67577
G/F ACTIN RATIO (IHC)
Scram	Rab35 si
0.4735	0.5914
0.49994	0.46875
0.50113	0.58245
0.81827	0.86532
0.58563	0.53557
0.50941	0.67846
0.88078	0.52138
0.4945	0.6284
0.4309	0.66785
0.50826	0.48854
0.55483	0.83392
0.53229	0.96289
0.6047	0.91074
0.39525	0.71533
0.30822	0.64995
0.5217	0.67853
0.4745	0.74798
0.39722	0.61052
0.52308	0.52126
0.484	0.65052
0.57588	0.60836
0.46689	0.73346
0.41627	0.63262
0.5129	0.72147
0.38273	0.65253
0.41093	0.55646
	0.68185
	0.88997
	0.69312
	0.54948

## Sheet: FIGURE_8
Rac (Rab35) Pull-down					Rho (Rab35) Pull-down
	Scram	Rab35 si				Scram	Rab35 si
Rac (Beads)	85304	84306			Rho (Beads)	57553	139338
	54077	69890				62297	78007
	22134	40880
	52462	37280				60254	58047
	49074	58654
	60636	71270
	56086	71150
Rac (Input)	67865	52879			Rho (Input)	109890	117700
	38028	29035				94483	97487
	39504	38988
	68842	53871				61163	68338
	67962	65872
	39504	38988
	39504	38988
			Percent Difference					Percent Difference
Ratio of Input to Beads	1.25697	1.59432	1.26839		Ratio of Input to Beads	0.523733	1.18384	2.26039
	1.42203	2.40709	1.69272			0.659346	0.800178	1.21359
	0.5603	1.04853	1.87138
	0.762064	0.692024	0.908091			0.98514	0.84941	0.86222
	0.72208	0.890424	1.23314
	1.53493	1.828	1.19093
	1.41975	1.82492	1.28538
Sprout/ Bead					Sprout Length					Abnormalities/ Bead
DPBS	CN02	CN03	CN02/CN03		DPBS	CN02	CN03	CN02/CN03		DPBS	CN02	CN03	CN02/CN03
5	5	5	5		243.594	161.173	192.169	139.675		20	80	80	100
6	4	4	6		239.918	146.348	196.352	122.32		16.6667	50	50	100
4	4	5	6		317.257	134.568	162.495	132.05		0	100	20	66.6667
5	6	5	5		256.428	230.522	174.337	225.94		60	66.6667	20	100
5	5	6	5		303.745	106.675	312.716	114.864		40	60	33.3333	100
6	4	6	6		253.27	214.834	292.268	108.78		16.6667	50	33.3333	83.3333
6	4	5	5		204.756	209.927	146.191	175.097		50	25	40	60
5	5	5	6		194.51	213.502	198.19	187.18		20	40	20	66.6667
5	5	6	6		222.108	225.685	199.027	173.311		40	40	66.6667	66.6667
5	6	5	6		254.299	169.642	206.738	88.1342		40	33.3333	60	83.3333
4	5	5	5		223.587	132.262	164.677	170.922		0	80	40	80
4	4		5		279.437	186.693	198.082	225.637		50	75	85.7143	40
5	5	5	5		182.541	146.754	138.091	156.919		20	40	80	40
4	5	5	5		242.329	216.919	165.607	147.272		25	40	40	60
5	4	6	5			111.241	154.136	118.594		40	50	33.3333	80
5	5	6	5			194.183	157.064	166.805		20	60	33.3333	100
5	4	5	6				162.25	164.474		20	75	60	83.3333
6	4	6	4				209.71	159.03		33.3333	25	33.3333	75
5	5	6	5				174.368	191.457		40	40	83.3333	20
5	5	6	5				186.797	163.659		20	20	100	40
4	4	5	6				183.946	197.311		25	100	100	50
4	5	5	5				134.962	210.851		25	80	80	80
4	6	6	4				185.022	301.446		50	66.6667	33.3333	100
4	5	5	6							50	80	100	100
6	6	5	5							33.3333	83.3333	80	60
5	4	5	4							40	25	20	75
6	5	6	6							16.6667	80	83.3333	33.3333
4	4	5	5							0	75	60	20
6	4	5	5							33.3333	75	40	40
	5	5	5								60	60	20
	5	5	5								40	60	40
	5	6	6								60	83.3333	66.6667
	5	5	5								60	60	60
	6	5	6								66.6667	20	83.3333
	5		6								80		50
	4										50
	5										80
	4										75
	4										25
Scram																	Rab35 si
DMSO					NSC (Rac Inhibitor)					Rho Inhibitor							DMSO					NSC (Rac Inhibitor)					Rho Inhibitor
Number of Sprouts	Abnormal Sprouts		Percent Abnormal		Number of Sprouts	Abnormal Sprouts		Percent Abnormal		Number of Sprouts	Abnormal Sprouts		Percent Abnormal				Number of Sprouts	Abnormal Sprouts		Percent Abnormal		Number of Sprouts	Abnormal Sprouts		Percent Abnormal		Number of Sprouts	Abnormal Sprouts		Percent Abnormal
5	2		40	2022-05-01	4	3		75	2022-05-01	5	3		60	2022-05-01			5	3		60	2022-06-09	4	1		25	2022-06-09	5	2		40	2022-06-09
5	1		20		4	2		50		4	4		100				6	3		50		4	2		50		5	3		60
5	1		20		5	4		80		5	4		80				5	3		60		5	1		20		5	4		80
6	2		33.3333		5	3		60		5	3		60				7	4		57.1429		4	1		25		6	4		66.6667
4	1		25		5	4		80		4	3		75				5	4		80		4	3		75		5	4		80
5	0		0		4	2		50		5	4		80				6	4		66.6667		5	3		60		5	5		100
4	3		75		4	2		50		5	5		100				5	2		40		5	2		40		5	3		60
5	1		20		5	4		80		5	5		100				6	3		50		5	2		40		4	1		25
4	1		25		4	3		75		5	5		100				5	4		80		5	3		60		5	2		40
5	1		20		5	3		60		4	4		100				7	6		85.7143	2022-06-20	6	4		66.6667		5	3		60	2022-06-20
4	1		25		4	2		50		5	4		80				6	5		83.3333		6	4		66.6667	2022-06-20	6	4		66.6667
5	1		20		4	3		75		4	3		75				7	5		71.4286		6	4		66.6667		5	4		80
6	2		33.3333		5	5		100		5	4		80				5	3		60		5	2		40		4	3		75
6	2		33.3333		5	3		60		5	5		100				7	4		57.1429		6	2		33.3333		6	5		83.3333
4	2		50		4	3		75		5	4		80				6	5		83.3333		7	3		42.8571		5	5		100
5	1		20		4	2		50		6	6		100				4	4		100		6	3		50		4	4		100
6	2		33.3333		4	4		100		4	3		75				5	3		60		7	3		42.8571		5	3		60
6	3		50		4	1		25		5	5		100				5	4		80		5	3		60		6	5		83.3333
5	2		40		4	2		50		5	4		80				6	4		66.6667		5	4		80		7	6		85.7143
6	2		33.3333		4	2		50		5	3		60				6	4		66.6667		7	3		42.8571		7	7		100
6	2		33.3333		4	3		75		4	3		75				6	3		50		6	3		50	2022-06-22	5	4		80	2022-06-22
5	2		40		4	3		75		4	4		100				5	5		100		5	3		60		5	3		60
5	1		20		5	3		60		4	3		75				4	2		50	2022-06-22	5	3		60		6	6		100
5	1		20		4	3		75		5	2		40				4	4		100		6	4		66.6667		5	4		80
5	1		20		4	3		75									5	3		60		6	2		33.3333		7	4		57.1429
5	0		0		5	2		40									5	4		80		6	3		50		7	5		71.4286
6	2		33.3333		4	1		25									5	3		60		7	4		57.1429		5	3		60
5	2		40	2022-06-09													6	3		50		6	2		33.3333		7	5		71.4286
5	2		40																								7	5		71.4286
4	1		25																								6	6		100
6	2		33.3333																								5	3		60
DMSO for Rac						DMSO for Rho
	F-actin		G-actin	Ratio			F-actin		G-actin	Ratio
	55165	75165	46575	0.844285			51976	71976	59831	1.15113	0.83126
	54927	74927	36963	0.672948			52889	72889	51449	0.972773	0.705854
	56032	76032	42089	0.75116			33925	53925	51301	1.51219	0.95134
	41599	61599	53237	1.27977
	39156	59156	53119	1.3566
Rac Inhibitor (NSC)						Rho Inhibitor (Y27632)
	F-actin		G-actin	Ratio			F-actin		G-actin	Ratio
	32655	52655	54074	1.65592			37290	57290	52062	1.39614	0.90874
	43150	63150	60721	1.40721			37679	57679	65784	1.74591	1.14052
	40598	60598	80703	1.98786			35776	55776	62278	1.74078	1.11657
	39864	59864	70252	1.76229
	50145	70145	69418	1.38435
	Rac Activator (CN02)						Rho Activator (CN03)
	F-actin		G-actin	Ratio			F-actin		G-actin	Ratio
	39915	59915	42031	1.05301			32969	52969	88356	2.67997	1.66807
	45971	65971	46612	1.01394			26532	46532	63606	2.39733	1.36693
	50599	70599	65464	1.29378			26952	46952	68836	2.55402	1.46609
	48660	68660	70922	1.4575
	48514	68514	55358	1.14107

## Sheet: FIGURE_9
ZEBRAFISH ACTIN AGGREGATES
Scram	Rab35 KO	CK-666
0	3	1
1	0	0
1	4	2
0	2	0
2	1	3
0	0	2
1	3	1
0	2	1
0	2	2
0	1	1
1	3	4
1	2	1
3	4	2
0	3	0
3	3	2
0	2	0
1	2	1
0	3	1
2	2
0	0
	3
	2
	2
	0
	3
	0
	3
	0
ZEBRAFISH-RAB35-WT			ZEBRAFISH-RAB35-CA			ZEBRAFISH-RAB35-DN
LUMENIZED	7		LUMENIZED	7		LUMENIZED	5
NON-LUMENIZED	1		NON-LUMENIZED	2		NON-LUMENIZED	3

## Sheet: SUPP_FIGURE_1
SCRAM			RAB35 SI
Lumen	89.4737		Lumen	15
Vacuolated	0		Vacuolated	45
No Lumen	10.5263		No Lumen	40
NUCLEI PER SPROUT
Scram	Rab35
4	3
6	4
3	2
4	2
4	3
3	3
3	3
3	3
4	5
3	3
6	2
2	3
4	4
3	2
5	1
2	2
3	1
4	3
5	3
4	4
4	3
5	4
5	2
4	3
6	5
5	3
7	2
3	3
4	2
2	3
5	4
3	2
5	4
4
Rab35 KD Conf Day 3 - 4 - 5
	Scram - Day 3	Rab35 KO - Day 3	Scram - Day 4	Rab35 KO - Day 4	Scram - Day 5	Rab35 KO - Day 5
Rab35 Probe	79996	20345	90300	25876	56315	16415
GAPDH probe	77078	74480	47234	55026	20712	20224
Ratio of Rab35 to GAPDH	0.963523	3.66085	0.523079	2.12653	0.367788	1.23204
% Diff. of Scram to KO		0.263197		0.245978		0.298519
% KD		0.736803		0.754022		0.701481

[truncated: 6 more sheets: SUPP_FIGURE_3, SUPP_FIGURE_4, SUPP_FIGURE_5, SUPP_FIGURE_6, SUPP_FIGURE_9, SUPP_FIGURE_10]
